# Supplementary material for: Lessons for livestock genomics from genome and transcriptome sequencing in cattle and other mammals
Source: Genet Sel Evol. 2016 Aug 17;48:59. doi: 10.1186/s12711-016-0237-6 (PMC4989351; doi:10.1186/s12711-016-0237-6)
Supplement: Supplementary file 1 — 10.1186/s12711-016-0237-6 Description of tissue samples analyzed by RNA-seq by species or breed and the project associated with the analysis. [file 12711_2016_237_MOESM1_ESM.xlsx]

## Sheet: Sheet1
Tissue	No. samplesa	Total No. Reads	Comments
Abomasum	1	17417475
Adrenal	1	28493769
Ampula	1	77013884
Ampula Contralateral to Corpus Luteum	1	43000297
Ampula Ipsilateral to Corpus Luteum	1	23325216
Anterior Pituitary	31	2710262107	Angus (N=12), Simmental x Angus (N=12), Hereford (N=6), Feed Efficiency (Saatchi et al. 2014)
Aorta	1	25884284
Ascending Colon	1	28799394
Atrium	1	2231434
Bladder	1	4056628
Bone Marrow	1	72259022
Brain Cerebellum	1	13617366
Brain Cerebral Cortex	1	150036489
Brain Coroid Plexus	1	966451
Brain Cortex Frontal	1	22562519
Brain Diencephalon	1	21324175
Brain Hippocampus	1	62641161
Brain Infundibulum	1	62532002
Brain Infundibulum Ipsilateral to Corpus Luteum	1	9985215
Brain Median Emminence Hypothalamus	36	3385605650	Angus (N=12), Simmental x Angus (N=12), Hereford (N=12), Feed Efficiency (Saatchi et al. 2014)
Brain Midbrain	1	48317631
Brain Stalk Median Eminence	1	64618480
Brain Temporal Cortex	1	6811042
Caecum	1	42156404
Caput Epididymis	1	24937472
Cervical Lining	1	3623355
Colon Descending	1	18242118
Corpus Epididymis	1	29929537
Corpus Luteum	1	42861236
Duodenum	1	32978455
Endometrium Caruncular Regions Contralateral to the Corpeus Luteum	1	96600598
Endometrium Caruncular Regions Ipsilateral to the Corpeus Luteum	1	102199328
Esophagus	1	8688437
Eye Anterior	1	17151088
Eye Cancer	1	38352420
Eye Pigment Epithelium	1	70456212
Follicle	1	22006039
Gall Bladder	1	162415030
Ileum	1	120062110
Isthmus Contralateral to the Corpeus Luteum	1	14573403
Isthmus Ipsilateral to the Corpeus Luteum	1	13571871
Jejunum	1	143432769
Kidney Cortex	1	9017613
Kidney Medulla	1	143606171
Kidney-Pelvic-Heart Fat	1	23400080
Lactating Mammary Gland	1	7220256
Larynx Cartilage	1	18798549
Liver	87	7695224277	Lewis Strain Rats (N=12) (Chapple et al. 2013); Circle A Angus (N=38), Feed Efficiency (unpublished data); Angus (N=12), Simmental x Angus (N=12), Hereford (N=12), Feed Efficiency (Saatchi et al. 2014)
Lung Healthy	35	3391490772	Hereford x Angus (N=34), Bovine Respiratory Disease Project (Gerschwin et al. 2015, Tizioto et al. 2015)
Lung Lesion	34	3375417180	Hereford x Angus (N=34), Bovine Respiratory Disease Project (Gerschwin et al. 2015, Tizioto et al. 2015)
Lymph Node Bronchial	43	4666201784	Hereford x Angus (N=43), Bovine Respiratory Disease Project (Gerschwin et al. 2015, Tizioto et al. 2015)
Lymph Node Mesenteric	1	44969247
Lymph Node Nasopharyngeal	34	3343455210	Hereford x Angus (N=34), Bovine Respiratory Disease Project (Gerschwin et al. 2015, Tizioto et al. 2015)
Lymph Node Retropharyngeal	34	3288185034	Hereford x Angus (N=34), Bovine Respiratory Disease Project (Gerschwin et al. 2015, Tizioto et al. 2015)
Lymph Nodes	1	131760032
Mammary Gland	1	36205643
Muscle Biceps Femoris	1	13682306
Muscle Diaphragm	1	44825927
Muscle Gluteus Medius	1	13659851
Muscle Heart	1	144337507
Muscle Infraspinatus	1	12553591
Muscle Internal Tongue	1	57703316
Muscle Longissimus Dorsi	9	396266118
Muscle Rectus Femoris	1	18593095
Muscle Semimembranosus	1	22071535
Muscle Semitendinosus	1	96364245
Muscle Shoulder	36	3687442176	Circle A Angus (N=36), Feed Efficiency (unpublished data)
Muscle Supraspinatus	1	22337495
Muscle Tongue Lower	1	29009284
Muscle Tongue Superficial	1	4867826
Muscle Triceps Brachii	1	7851695
Nasal Mucosa	1	2084112
Omasum	1	37265647
Pharyngeal Tonsil	34	3373560612	Hereford x Angus (N=34), Bovine Respiratory Disease Project (Gerschwin et al. 2015, Tizioto et al. 2015)
Pineal Gland	1	49067298
Pituitary Posterior	1	50349671
Pons	1	212648753
Pooled Tissuesb	2	1594730853	Hereford
Prostate	1	16836216
Reticulum	1	22880330
Rumen Fluid	1	23168146
Rumen Papillae	1	15412516
Salivary Gland	1	143136603
Small Intestine	43	3116681987	Circle A Angus (N=12), Feed Efficiency (unpublished data); Angus (N=12), Simmental x Angus (N=12), Hereford (N=6), Feed Efficiency (Saatchi et al. 2014)
Spleen	1	130535556
Subcutaneous Fat	1	29537722
Testis	1	22382200
Thyroid or Thymus	1	26544452
Trachea	1	41843121
Ureter	1	23651003
Urethra	1	18720878
Uterine Endometrium - Caruncular Contralateral to the Corpeus Luteum	1	36787856
Uterine Endometrium - Intercaruncular Contralateral to the Corpeus Luteum	1	8026366
Uterine Endometrium - Intercaruncular Ipsilateral to the Corpeus Luteum	1	25476890
Uterine Myometrium	1	12537803
Vagina Fornix	1	1631354
Vas Deferens	1	37609261
White Blood Cells	1	29018091
White Blood Cells Neutrophilsc	37	3118831519	Holsteins (N=37) E. coli challenge. (Revelo and Waldron 2012).
aAlmost all tissues were analysed for L1 Dominette 01449, the bovine reference assembly animal or from her daughter or male calf to assist in genome annotation. Any tissue with N=1 samples analysed are for L1 Dominette 01449 or her daughter or male calf.
Tissues for which the sum of samples in the comments sum to less than N indicates that the tissue was also analysed for L1 Dominette 01449 or her daughter or male calf.
bTissues for which cDNA was pooled are described in Whaitacre et al. 2015.
cRevelo XS, Waldron MR. In vitro effects of Escherichia coli lipopolysaccharide on the function and gene expression of neutrophils isolated from the blood of dairy cows. J Dairy Sci. 2012;95:2422-41.
